# Supplementary material for: Photothermal Properties of IR-780-Based Nanoparticles Depend on Nanocarrier Design: A Comparative Study on Synthetic Liposomes and Cell Membrane and Hybrid Biomimetic Vesicles
Source: Pharmaceutics. 2023 Jan 29;15(2):444. doi: 10.3390/pharmaceutics15020444 (PMC9961772; doi:10.3390/pharmaceutics15020444)
Supplement: Supplementary file 1 [file pharmaceutics-15-00444-s001.zip]

Archive with 1 entries (1 files):
- pharmaceutics-2161491-supplementary.pdf
